# Supplementary material for: Post-Fishing Ban Period: The Fish Diversity and Community Structure in the Poyang Lake Basin, Jiangxi Province, China
Source: Animals (Basel). 2025 Feb 4;15(3):433. doi: 10.3390/ani15030433 (PMC11815748; doi:10.3390/ani15030433)
Supplement: Supplementary file 1 [file animals-15-00433-s001.zip]

Archive with 1 entries (1 files):
- animals-3419632-supplementary.pdf
